# Supplementary material for: Comprehensive Histone Phosphorylation Analysis and Identification of Pf14-3-3 Protein as a Histone H3 Phosphorylation Reader in Malaria Parasites
Source: PLoS One. 2013 Jan 7;8(1):e53179. doi: 10.1371/journal.pone.0053179 (PMC3538786; doi:10.1371/journal.pone.0053179)
Supplement: Table S1 — List of all histone phospho-modifications identified in this study on peptides with a significant score (Mascot score >20) using MaxQuant. Only the peptides that passed filter requiring site probability score >0.75 and a difference score >5 are listed in table 1. (XLS) [file pone.0053179.s022.xls]

## Sheet: Sheet1
Reference	Annotation	Range	Peptide sequence	Modification Identified	Mrcalc	m/z	Mascot Score	Modification Annotation	different from human	Identified in Treeck et al., 2011
PFF0860c	H2A	15 - 30	K.GTSNSAKAGLQFPVGR.I	Phospho: 5	1668.8	835.41	62.6	S18ph	yes
PFF0860c	H2A	15 - 30	K.GTSNSAKAGLQFPVGR.I	Phospho: 3	1668.8	835.407	46.6	S16ph	yes
PFF0860c	H2A	120 - 132	K.KSQLKAGTANQDY.-	Phospho: 2	1502.67	752.35	38.8	S120ph	yes	yes
PFF0860c	H2A	121 - 132	K.SQLKAGTANQDY.-	Phospho: 7	1374.58	688.3	31.1	T126ph	yes	yes
PFF0860c	H2A	120 - 132	K.KSQLKAGTANQDY.-	Phospho: 2, 8	1582.64	792.328	24	S120ph, T126ph	yes	yes
PFF0860c	H2A
PFC0920w	H2A.Z	20 - 37	K.VLGLGKGGKGKTGSGKTK.K	Acetyl: 6, 9, 11, 16; Phospho: 14	1920.01	961.011	58	K24ac, K27ac, K29ac, S32ph, K34ac	yes
PFC0920w	H2A.Z	20 - 37	K.VLGLGKGGKGKTGSGKTK.K	Acetyl: 6, 9, 18; Phospho: 17	1878	940.005	41.6	K24ac, K27ac, T35ph, K36ac	yes
PF11_0062	H2B	23 - 36	R.KKSRYDSYGLYIFK.V	Acetyl: 1; Phospho: 3; Methyl: 2	1902.93	635.315	24	K22acK23meS24ph	yes
PF11_0062	H2B	23 - 36	R.KKSRYDSYGLYIFK.V	Acetyl: 2; Phospho: 5; Methyl: 4	1902.93	635.315	37.6	Y26ph	yes
PF11_0062	H2B	102 - 113	K.HAVSEGTKAVTK.F	Phospho: 4	1306.63	654.321	22.2	S104ph	no
PF11_0062	H2B	102 - 113	K.HAVSEGTKAVTK.F	Phospho: 7	1306.63	436.55	30.7	T107ph	no
PF07_0054	H2B.Z	2 - 15	M.SGKGPAQKSQAAKK.T	Acetyl: 3, 8, 13; Phospho: 1	1590.78	796.4	37.8	S1ph, K3ac, K8ac, K13ac	yes
PF07_0054	H2B.Z	106 - 117	K.HAVSEGTKAVTK.Y	Phospho: 4	1306.63	654.322	57.2	S109ph	no
PFF0510w	H3.1	10 - 18	R.KSTAGKAPR.K	Acetyl: 1, 6; Phospho: 2	1078.52	540.266	31.2	K9ac, S10ph, K14ac	yes
PFF0510w	H3.1	10 - 19	R.KSTAGKAPRK.Q	Acetyl: 1, 6; Phospho: 2; Methyl: 9	1220.63	611.322	29.1	K9ac, S10ph, K14ac, R17me	yes
PFF0510w	H3.1	10 - 18	R.KSTAGKAPR.K	Acetyl: 1, 6; Phospho: 2; Methyl: 9	1092.53	547.274	28.2	K9ac, S10ph, K14ac, R17me	yes
PFF0510w	H3.1	10 - 19	R.KSTAGKAPRK.Q	Acetyl: 1, 6; Phospho: 2; Methyl: 10	1220.63	611.322	35.1	K9ac, S10ph, K14ac, K18me	yes
PFF0510w	H3.1	10 - 19	R.KSTAGKAPRK.Q	Acetyl: 1, 6; Phospho: 2; Dimethyl: 10	1234.64	618.33	20.3	K9ac, S10ph, K14ac, K18me2	yes
PFF0510w	H3.1	10 - 18	R.KSTAGKAPR.K	Acetyl: 1, 6; Phospho: 3	1078.52	540.266	33.6	K9ac, T11ph, K14ac	yes
PFF0510w	H3.1	28 - 37	R.KSAPISAGIK.K	Phospho: 2	1050.55	526.281	63.4	S28ph	yes	yes
PFF0510w	H3.1	25 - 37	K.AARKSAPISAGIK.K	Acetyl: 4; Phospho: 5	1390.73	696.374	39.8	K27ac, S28ph	yes
PFF0510w	H3.1	28 - 37	R.KSAPISAGIK.K	Acetyl: 1; Phospho: 2, 6	1172.52	587.27	30.1	K27ac, S28ph, S32ph	yes
PFF0510w	H3.1	28 - 37	R.KSAPISAGIK.K	Phospho: 2, 6	1130.51	566.263	69.2	S28ph, S32ph	yes
PFF0510w	H3.1	28 - 41	R.KSAPISAGIKKPHR.Y	Phospho: 2; Methyl: 14	1582.87	792.443	39.7	H3S28ph, R40me	yes
PFF0510w	H3.1	29 - 41	K.SAPISAGIKKPHR.Y	Phospho: 1, 5; Methyl: 13	1534.74	512.588	22.2	S28ph, S32ph, R40me	yes
PFF0510w	H3.1	28 - 37	R.KSAPISAGIK.K	Phospho: 6	1050.55	526.281	66.2	S32ph	yes	yes
PFF0510w	H3.1	28 - 37	R.KSAPISAGIK.K	Acetyl: 1; Phospho: 6	1092.56	547.286	45.8	K27ac, S32ph	yes
PFF0510w	H3.1	28 - 41	R.KSAPISAGIKKPHR.Y	Acetyl: 1; Phospho: 6; Methyl: 11	1624.88	542.635	46.3	K27ac, S32ph, K37me	yes
PFF0510w	H3.1	29 - 41	K.SAPISAGIKKPHR.Y	Phospho: 5; Methyl: 9	1454.78	728.395	16.6	S32ph, K36me	yes
PFF0510w	H3.1	28 - 41	R.KSAPISAGIKKPHR.Y	Phospho: 6; Methyl: 11	1582.87	528.631	35.8	S32ph, K37me	yes
PFF0510w	H3.1	28 - 41	R.KSAPISAGIKKPHR.Y	Acetyl: 1; Phospho: 6; Methyl: 14	1624.88	813.447	47.6	K27ac, S32ph, R40me	yes
PFF0510w	H3.1	28 - 41	R.KSAPISAGIKKPHR.Y	Phospho: 6; Methyl: 14	1582.87	528.631	52.6	H3S32ph, R40me	yes
PFF0510w	H3.1	42 - 50	R.YRPGTVALR.E	Phospho: 5	1111.55	556.784	35.9	T45ph	no
PFF0510w	H3.1	55 - 64	R.YQKSTDLLIR.K	Phospho: 4	1315.65	658.834	51.2	S57ph	yes
PFF0510w	H3.1	54 - 64	R.RYQKSTDLLIR.K	Phospho: 5	1471.75	736.885	40.6	T58ph	yes
PFF0865w	H3.3	10 - 18	R.KSTGGKAPR.K	Acetyl: 1, 6; Phospho: 3	1064.5	533.259	33.4	K9ac, T11ph, K14ac	no
PFF0865w	H3.3	10 - 18	R.KSTGGKAPR.K	Acetyl: 1, 6; Phospho: 2	1064.5	533.258	39.5	K9ac, S10ph, K14ac	no
PFF0865w	H3.3	10 - 19	R.KSTGGKAPRK.Q	Acetyl: 1, 6; Phospho: 2; Methyl: 10	1206.61	604.314	23.9	K9ac, S10ph, K14ac, K18me	no
PFF0865w	H3.3	28 - 37	R.KSAPVSTGIK.K	Phospho: 2	1066.54	534.279	65.1	S28ph	yes	yes
PFF0865w	H3.3	28 - 37	R.KSAPVSTGIK.K	Acetyl: 1; Phospho: 2	1108.55	555.283	26.4	K27ac, S28ph	yes
PFF0865w	H3.3	28 - 37	R.KSAPVSTGIK.K	Phospho: 2, 6	1146.5087	574.2500	30.9	S28ph, S32ph	yes
PFF0865w	H3.3	28 - 37	R.KSAPVSTGIK.K	Phospho: 6	1066.54	534.278	47.1	S32ph	yes	yes
PFF0865w	H3.3	28 - 37	R.KSAPVSTGIK.K	Acetyl: 1; Phospho: 6	1108.55	555.282	20.7	K27ac, S32ph	yes
PFF0865w	H3.3	29 - 41	K.SAPVSTGIKKPHR.Y	Phospho: 6	1456.76	486.593	22.3	T33ph	yes
PFF0865w	H3.3	42 - 50	R.YRPGTVALR.E	Phospho: 5	1111.55	556.784	28.3	T45ph	no
PFF0865w	H3.3	54 - 64	R.KFQKSTDLLIR.K	Phospho: 5	1427.75	476.925	59.1	S57ph	yes	yes
PFF0865w	H3.3	55 - 64	K.FQKSTDLLIR.K	Phospho: 5	1299.66	650.837	33.4	T58ph	yes	yes
PFF0510w/ PFF0865w	H3.1/ H3.3	19 - 27	R.KQLASKAAR.K	Acetyl: 6; Phospho: 5	1093.56	547.79	41.8	S22ph, K23ac
PFF0510w/ PFF0865w	H3.1/ H3.3	19 - 27	R.KQLASKAAR.K	Acetyl: 1, 6; Phospho: 5	1135.58	568.795	25.7	K18ac, S22ph, K23ac	yes
Histone phospho-modifications identified in Treeck et al., 2011 but not in present study
PFF0860c	H2A	S104ph
PF07_0054	H2B.Z	S32ph
PFF0865w	H3.3	T58
PF11_0062	H2B	S28ph
PF11_0062	H2B	S50phS56ph
